# Supplementary material for: Bendiocarb and Malathion Resistance in Two Major Malaria Vector Populations in Cameroon Is Associated with High Frequency of the G119S Mutation (Ace-1) and Overexpression of Detoxification Genes
Source: Pathogens. 2022 Jul 23;11(8):824. doi: 10.3390/pathogens11080824 (PMC9330212; doi:10.3390/pathogens11080824)
Supplement: Supplementary file 1 [file pathogens-11-00824-s001.zip]

Archive with 1 entries (1 files):
- pathogens-1808241-supplementary.pdf
